# Supplementary material for: Light-Regulated Gene Expression Patterns During Conidial Formation in Aspergillus oryzae
Source: Curr Issues Mol Biol. 2025 May 20;47(5):373. doi: 10.3390/cimb47050373 (PMC12110235; doi:10.3390/cimb47050373)
Supplement: Supplementary file 1 [file cimb-47-00373-s001.zip]

Archive with 5 entries (5 files):
- 1Table S1_primers.xlsx
- 1Table S2_qRT-PCR results.xlsx
- 1Table S3_RNA sequencing results of the interested genes.xlsx
- 1Table S4_RNA sequencing results of genes in the HOG MAPK pathway.xlsx
- Table S5_SRA accession number.xlsx
