# Supplementary material for: Light-Regulated Gene Expression Patterns During Conidial Formation in Aspergillus oryzae
Source: Curr Issues Mol Biol. 2025 May 20;47(5):373. doi: 10.3390/cimb47050373 (PMC12110235; doi:10.3390/cimb47050373)
Supplement: Supplementary file 1 [file cimb-47-00373-s001.zip › 1Table S1_primers.xlsx]

## Sheet: Sheet1
	Table S1 qRT-PCR primers used in this study
No.	Primer	Sequence (5′-3′)	Purpose
1	Ao3042_11843-F	CTGCCACTCCTTGGGTTC	qRT-PCR of Ao3042_11843 (brlA)
	Ao3042_11843-R	GCTCCAGTATGTCGCTCGT
2	Ao3042_06749-F	GTCCCATCAGCCCAACCA	qRT-PCR of Ao3042_06749 (abaA)
	Ao3042_06749-R	CGCAGCCTCAACCGCATT
3	Ao3042_04403-F	CACAGTGGGCGAAGGATT	qRT-PCR of Ao3042_04403 (wetA)
	Ao3042_04403-R	GAGTTGTCGGCGAAGAGC
4	Ao3042_06093-F	CGTGGCTGGAGTGGCTTAC	qRT-PCR of Ao3042_06093 (veA)
	Ao3042_06093-R	CGATGGCATTGGGTTGGA
5	Ao3042_07220-F	AAAGGTTGCTCGCTGGTA	qRT-PCR of Ao3042_07220 (laeA)
	Ao3042_07220-R	TTGACTTCTGACGAAATGC
6	Ao3042_01445-F	AAGCCCATCACGAACGAC	qRT-PCR of AO090020000217(fluG)
	Ao3042_01445-R	CGACAATCTCCTCCAGCAA
7	bor-1F	GTTTTGTCGTCAGTTTTGGG	qRT-PCR of AO090038000497(bor)
	bor-1R	GGTATAGATTCAGGCTTCGC
8	tcsA-1F	GTGAACTCAAAGGCGACCC	qRT-PCR of Ao3042_08847 (tcsA)
	tcsA-1R	CGATAAATGCGATACAGCG
9	Ao3042_02600-F	CCACTACTACCACCAAGACT	qRT-PCR of AO090003001194 (ypd1)
	Ao3042_02600-R	TTCAAAGAAGCCAACGAC
10	Ao3042_02051-F	GGCTTAGATGCGACGAAA	qRT-PCR of AO090701000762(ssk1)
	Ao3042_02051-R	AGGCGACAATGATGACAGG
11	Ao3042_09338-F	GGACGCCTTCCAATACCT	qRT-PCR of Ao3042_09338 (ssk2)
	Ao3042_09338-R	CCTTCTCCTGGGCTCTGT
12	Ao3042_11793-F	TCCTTTGTCCGTGCTTGT	qRT-PCR of Ao3042_11793 (pbs2)
	Ao3042_11793-R	GCGACCTCCTTGTCTTCA
13	Ao3042_01772-F	TTCCGCCAGGAGTTTGCT	qRT-PCR of AO090701000642 (hogA-1)
	Ao3042_01772-R	GTTCATCGGTCGGGTCGT
14	Ao3042_07523-F	CCAGGGAAGGACCACATT	qRT-PCR of AO090020000466 (hogA-2)
	Ao3042_07523-R	TTGACAACCCGCTGAGTA
15	hog1-2F	ATTTTGGTCTCGCCCGTATC	qRT-PCR of MSTRG.6613 (hog1)
	hog1-2R	GGCTTTCCTTCCAGCATCTC
16	pyp1-1F	CCTCAGGAGCCACCAAACC	qRT-PCR of AO090206000016 (pyp1)
	pyp1-1R	GCCGCACATCTAGCAGCAT
17	wsc-1F	AGCTCCTCTCAGTTTCGG	qRT-PCR of Ao3042_04596 (wsc)
	wsc-1R	TACGGTGTCTTCGCCTTG
18	catA-1F	GCTGAAGGAGGTGAATGAC	qRT-PCR of AO090701000158 (catA)
	catA-1R	GTGGAGAAACGAAGGAAAA
19	cta1-1F	ACCGCAATCCCAAGAACTA	qRT-PCR of AO090003000380 (cta1)
	cta1-1R	ATCGGGGTAAGCGAACATA
20	gld1-1F	TGATCTGGTCGCATCTTGT	qRT-PCR of AO090011000879 (gld1)
	gld1-1R	GCCCGTTCATCTCAGTCTT
21	tyr1-1F	TGGCGTCTCCCTTACTGG	qRT-PCR of AO090001000117(tyr1)
	tyr1-1R	GGGCTTGCTTAGCTGCTT
22	Ao3042_05945-F	CAAAAAGGCATGAAACGAAC	qRT-PCR of Ao3042_05945 (Aowc-1)
	Ao3042_05945-R	ACCTGGAACCCCACATAAAA
23	Ao3042_05465-F	CGGCTTCAACTCTGTCAATG	qRT-PCR of Ao3042_05465 (AometR)
	Ao3042_05465-R	CCGACTTCTGGGTGTTCTTAC
24	Ao3042_06147-F	CCCAGCGGAGAACAACGGA	qRT-PCR of Ao3042_06147 (AofphA)
	Ao3042_06147-R	GGGGCGAGTAGCCAAGGAT
25	β-tubulin-1F	GAAACTCCACCTCCATCCA	reference gene
	β-tubulin-1R	ATCTCGTCCATACCCTCACC
