# Supplementary material for: Light-Regulated Gene Expression Patterns During Conidial Formation in Aspergillus oryzae
Source: Curr Issues Mol Biol. 2025 May 20;47(5):373. doi: 10.3390/cimb47050373 (PMC12110235; doi:10.3390/cimb47050373)
Supplement: Supplementary file 1 [file cimb-47-00373-s001.zip › 1Table S2_qRT-PCR results.xlsx]

## Sheet: sheet 1
Results of qRT-PCR
Treatment	Aligned gene of A. oryzae	Average relatived mRNA level (adjusted to β-tubulin)						One-way ANOVA analysis results
		Red light group	SD value	Green light group	SD value	Blue light group	SD value	C vs R	C vs G	C vs B	R vs B	G vs B	R vs G
High light dose	brlA	2.29865	0.34	1.48679	0.76	0.323928	0.14	\	\	\	down, P-value=0.0262	\	\
	abaA	4.01746	1.06	2.08651	0.49	0.580051	0.05	up, P-value=0.0038	\	\	down, P-value=0.0016	\	down, P-value=0.0431
	wetA	2.73306	1.59	2.36796	0.98	0.617844	0.32	\	\	\	\	\	\
	veA	1.69804	0.9	2.1148	0.58	1.64889	1.22	\	\	\	\	\	\
	laeA	1.07516	0.19	1.42906	0.41	1.83197	0.34	\	\	\	\	\	\
	fluG	2.99213	1.75	2.0888	0.5	1.67646	0.54	\	\	\	\	\	\
	bor	1.46156	1.04	1.23152	1.07	0.402404	0.19	\	\	\	\	\	\
	tcsA	0.438704	0.33	0.38166	0.24	0.208188	0.08	\	\	down, P-value=0.0219	\	\	\
	ypd1	1.10507	0.3	1.66375	1.18	1.06261	0.31	\	\	\	\	\	\
	ssk1	0.988386	0.99	1.40959	1.41	1.64683	1.65	\	\	\	\	\	\
	ssk2	1.88419	0.56	1.4229	0.14	1.21094	0.13	\	\	\	\	\	\
	pbs2	0.979119	0.18	0.905571	0.09	1.05119	0.13	\	\	\	\	\	\
	AO090701000642 (hog1)	2.77532	0.82	1.76948	0.74	2.08765	0.88	\	\	\	\	\	\
	AO090020000466 (hog1)	1.52994	0.4	1.20105	0.15	1.25411	0.14	\	\	\	\	\	\
	MSTRG.6613 (hog1)	0.563044	0.39	0.562264	0.41	0.421576	0.19	\	\	\	\	\	\
	pyp1	0.696654	0.66	0.561456	0.38	0.364104	0.13	\	\	\	\	\	\
	wsc	0.898963	0.12	1.46355	0.7	1.48846	0.35	\	\	\	\	\	\
	catA	0.480641	0.29	0.339957	0.21	0.180703	0.15	\	down, P-value=0.0383	down, P-value=0.0126	\	\	\
	cta1	1.34012	0.35	1.18085	0.53	0.730391	0.52	\	\	\	\	\	\
	gld1	0.320976	0.26	0.302653	0.25	0.244596	0.19	down, P-value=0.0445	down, P-value=0.0393	down, P-value=0.0266	\	\	\
	tyr1	1.3494	0.78	1.02492	1.05	0.55823	0.57	\	\	\	\	\	\
	Aowc-1	0.784847	0.31	0.762639	0.22	0.821499	0.14	\	\	\	\	\	\
	AofphA	0.637694	0.02	0.602433	0.17	0.446737	0.04	down, P-value=0.0156	down, P-value=0.0093	down, P-value=0.0012	\	\	\
	AometR	0.85539	0.32	1.39933	0.42	2.20889	0.52	\	\	up, P-value=0.0469	up, P-value=0.0273	\	\
Low light dose	brlA	1.56	0.79	1.53	0.64	1.01	0.35	\	\	\	\	\	\
	abaA	1.41	0.99	1.12	0.06	0.94	0.42	\	\	\	\	\	\
	wetA	1.12	0.45	1.17	0.2	1.03	0.29	\	\	\	\	\	\
	veA	1.31	0.25	1.25	0.29	1.39	0.43	\	\	\	\	\	\
	laeA	1.42	0.32	1.17	0.11	1.2	0.16	\	\	\	\	\	\
	Aowc-1	1.2	0.12	1.52	0.15	1.2	0.14	\	up, P-value=0.0002	\	\	up, P-value = 0.0105	up, P-value=0.0111
	AofphA	2.12	0.4	1.44	0.35	1.8	0.31	up, P-value=0.0026	\	up, P-value=0.0201	\	\	down, P-value=0.0470
	AometR	1.43	0.24	1.19	0.23	1.31	0.23	up, P-value=0.0472	\	\	\	\	\
