# Supplementary material for: Light-Regulated Gene Expression Patterns During Conidial Formation in Aspergillus oryzae
Source: Curr Issues Mol Biol. 2025 May 20;47(5):373. doi: 10.3390/cimb47050373 (PMC12110235; doi:10.3390/cimb47050373)
Supplement: Supplementary file 1 [file cimb-47-00373-s001.zip › 1Table S3_RNA sequencing results of the interested genes.xlsx]

## Sheet: Biological Process
	Classification	gene ID of the reference genome	symbol	Description	Mean_FPKM_C	Mean_FPKM_B	Mean_FPKM_R	Mean_FPKM_G	Results(Simplified)						Ctr-vs-BL			Ctl-vs-RL			Ctr-vs-GL			RL-vs-BL			GL-vs-BL			RL-vs-GL
									C vs B	C vs R	C vs G	R vs B	G vs B	R vs G	log2(fc)	p-value	FDR	log2(fc)	p-value	FDR	log2(fc)	p-value	FDR	log2(fc)	p-value	FDR	log2(fc)	p-value	FDR	log2(fc)	p-value	FDR
1	Regulator genes related to conidial formation	AO090005001041	brlA	XP_001818022.1 unnamed protein product [Aspergillus oryzae RIB40]	116.86	64.13	168.63	167.67	\	\	\	↓	\	\	-0.865676	2.6e-05	0.000613	0.529039	0.161564	0.449386	0.520774	0.424464	0.742304	-1.39471	0	1e-06	-1.38645	0.010109	0.074461	-0.008265	0.946841	0.999933
		AO090003000857	abaA	C0STD9.1 RecName: Full=Conidiophore development regulator abaA [Aspergillus oryzae RIB40]	39.15	23.94	75.68	78.35	\	\	\	↓	↓	\	-0.709265	0.001183	0.01352	0.951086	0.008147	0.080508	1.00098	0.062923	0.295374	-1.66035	0	0	-1.71025	0.001827	0.0213	0.049896	0.935223	0.999933
		AO090009000260	wetA	XP_001816745.1 unnamed protein product [Aspergillus oryzae RIB40]	31.72	25.1	46.45	56.39	\	\	\	\	↓	\	-0.337857	0.009305	0.063927	0.550238	0.116634	0.376227	0.82998	0.054344	0.274822	-0.888095	6.9e-05	0.000875	-1.16784	0.000157	0.002869	0.279742	0.397536	0.999933
		AO090001000237	veA	XP_001818780.1 unnamed protein product [Aspergillus oryzae RIB40]	57.27	104.02	93.83	84.74	\	\	\	\	\	\	0.86114	1.15839e-05	0.000315315	0.712405	0.00551828	0.0627352	0.565347	0.00721183	0.0852511	0.148735	0.152201	0.397355	0.295792	0.00866084	0.0666078	-0.147057	0.347306	0.999933
		AO090003000489	laeA	XP_023089983.1 unnamed protein product [Aspergillus oryzae RIB40]	47.48	48.64	58.46	57.01	\	\	\	\	\	\	0.0349246	0.722533	0.890615	0.300313	0.548197	0.800571	0.263996	0.697206	0.89453	-0.265389	0.203703	0.475899	-0.229072	0.300458	0.655181	-0.0363171	0.744414	0.999933
		AO090020000217	fluG	XP_001824569.1 unnamed protein product [Aspergillus oryzae RIB40]	14.74	21.99	25.67	22.64	\	\	\	\	\	\	0.576785	0.0142537	0.0859219	0.799833	0.000513634	0.0126674	0.619024	0.00733278	0.0860918	-0.223048	0.395724	0.688821	-0.0422387	0.723488	0.919679	-0.18081	0.148852	0.999933
2	Genes in asexual sporulation ( GO:0030436) and sporulation resulting in formation of a cellular spore (GO:0030435)	AO090038000497	bor	XP_023093166.1 unnamed protein product [Aspergillus oryzae RIB40]	7.87	3.46	11.21	11.45	↓	\	\	↓	↓	\	-1.1842	0	5.24272e-07	0.510351	0.125205	0.390575	0.540912	0.400281	0.724989	-1.69455	0	0	-1.72511	1e-06	3.4e-05	0.030561	0.96434	0.999933
		MSTRG.224	afla_051990	KAE8338817.1 hypothetical protein BDV24DRAFT_153263 [Aspergillus arachidicola]	96.23	43.85	37.79	41.48	↓	↓	↓	\	\	\	-1.13397	0.00406	0.034825	-1.34831	0.000597	0.01409	-1.21402	0.001776	0.034046	0.214335	0.015957	0.080294	0.080051	0.104179	0.366611	0.134284	0.357837	0.999933
		AO090003001241	arb_03699	XP_023090271.1 unnamed protein product [Aspergillus oryzae RIB40]	7.39	2.94	6.18	7	↓	\	\	\	\	\	-1.32976	1e-06	4.9e-05	-0.258746	0.285283	0.598486	-0.077533	0.536869	0.815973	-1.07101	0.020287	0.096535	-1.25223	0.008463	0.065686	0.181213	0.735912	0.999933
		AO090003001431	scp2	XP_001820487.1 unnamed protein product [Aspergillus oryzae RIB40]	3.92	6.66	7.14	8.17	\	\	↑	\	\	\	0.764669	0.003248	0.0291075	0.864397	0.058769	0.261281	1.06007	0.001741	0.0336332	-0.099728	0.986918	0.996181	-0.295402	0.430809	0.766541	0.195674	0.598528	0.598528
		MSTRG.6613	hog1	EIT78792.1 mitogen-activated protein kinase [Aspergillus oryzae 3.042]	836.88	177.69	217.08	219.57	↓	↓	↓	\	\	\	-2.23566	3e-06	0.000100159	-1.94678	2.6e-05	0.00131617	-1.93032	4.1e-05	0.00187655	-0.288886	0.02809	0.122844	-0.30534	0.007975	0.062891	0.016454	0.949561	0.999933
		AO090701000184	nik1	XP_023092028.1 unnamed protein product [Aspergillus oryzae RIB40]	107.71	55.7	40.88	74.18	\	↓	\	\	\	\	-0.951448	0.008195	0.0583926	-1.39785	0.000173	0.00591282	-0.538095	0.065182	0.299498	0.4464	3e-05	0.000425	-0.413353	0.000803	0.011034	0.859753	0	0
		AO090138000025	dhkM	XP_023093224.1 unnamed protein product [Aspergillus oryzae RIB40]	25.93	1.29	0.47	0.89	↓	↓	↓	\	\	\	-4.33273	0.00207	0.0207357	-5.7959	0.000176	0.00594636	-4.86449	0.001953	0.0362464	1.46317	0.099608	0.300662	0.531761	0.517681	0.821586	0.931413	0.430698	0.999933
		AO090023000259	tcsA	XP_001820832.1 unnamed protein product [Aspergillus oryzae RIB40]	85.01	23.19	25.21	26.08	↓	↓	↓	\	\	\	-1.87407	0	1.99973e-05	-1.75377	2e-06	0.000147743	-1.70463	4e-06	0.000297542	-0.120303	0.826189	0.932308	-0.169441	0.623583	0.879212	0.049139	0.834167	0.999933
		AO090005001209	hsp98	XP_001818161.1 unnamed protein product [Aspergillus oryzae RIB40]	436.62	95.91	110.75	100.18	↓	↓	↓	\	\	\	-2.18659	3e-06	0.000103183	-1.97904	1.4e-05	0.000776901	-2.12379	6e-06	0.000434981	-0.207547	0.204443	0.476618	-0.062791	0.764256	0.934904	-0.144756	0.237249	0.999933
		AO090003001360	--	XP_023090319.1 unnamed protein product [Aspergillus oryzae RIB40]	4.91	7.97	12.16	8.48	\	↑	\	\	\	\	0.698253	0.057152	0.218697	1.30795	0.002335	0.0356425	0.787774	0.211125	0.543773	-0.6097	0.121075	0.342756	-0.089521	0.999638	0.999882	-0.520179	0.284007	0.999933
		AO090003000423	pad1	XP_001819605.3 unnamed protein product [Aspergillus oryzae RIB40]	29.3	4.93	6.34	5.73	↓	↓	↓	\	\	\	-2.57043	0	2.59951e-06	-2.20851	1e-06	0.000128157	-2.35362	0	4.58e-05	-0.36192	0.357323	0.653942	-0.216811	0.667333	0.899228	-0.145109	0.607334	0.999933
3	Photoreceptor-like genes	AO090020000045	Aowc-1	XP_023092680.1 unnamed protein product [Aspergillus oryzae RIB40]	30.8633	44.9033	31.5033	34.4867	\	\	\	\	\	\	0.540929	0.0133582	0.0823414	0.0296106	0.335865	0.649539	0.160145	0.768572	0.923482	0.511318	7.86023e-05	0.000969322	0.380784	0.00117474	0.0148508	0.130534	0.434083	0.999933
		AO090001000178	AofphA	XP_001818729.3 uncharacterized protein [Aspergillus oryzae RIB40]	51.34	25.9333	31.5567	31.79	\	\	\	\	\	\	-0.985276	0.00550343	0.0441093	-0.702138	0.0232178	0.152942	-0.69151	0.0260394	0.183093	-0.283137	0.0715426	0.241124	-0.293765	0.0581001	0.255886	0.0106282	0.993228	0.999933
Notes	If the log2(fc)≥1 and FDR <0.05, the simplified result will marked with symbol '↑' or '↓', otherwise, symbol '\' was marked.
	Symbols of '\', '↑', and '↓' indicated results of no significant difference expression, up-regulated expression, and down-regulated exprssion, respectively.
