# Supplementary material for: Light-Regulated Gene Expression Patterns During Conidial Formation in Aspergillus oryzae
Source: Curr Issues Mol Biol. 2025 May 20;47(5):373. doi: 10.3390/cimb47050373 (PMC12110235; doi:10.3390/cimb47050373)
Supplement: Supplementary file 1 [file cimb-47-00373-s001.zip › 1Table S4_RNA sequencing results of genes in the HOG MAPK pathway.xlsx]

## Sheet: sheet 1
High osmolarity MAPK signaling pathway -Aspergillus oryzae (aor04011 )
gene ID	symbol	gene product	Mean_FPKM_C	Mean_FPKM_B	Mean_FPKM_R	Mean_FPKM_G	Results(Simplified)			C-vs-B		C-vs-R		C-vs-G
							C vs B	C vs R	C vs G	log2(fc)	FDR	log2(fc)	FDR	log2(fc)	FDR
AO090003000380	cta1	XP_023089943.1 unnamed protein product [Aspergillus oryzae RIB40]	26.9567	11.85	29.8067	29.0767	↓	\	\	-1.18576	0.000350891	0.144993	0.912887	0.10922	0.875213
AO090701000158	catA	XP_001823036.1 unnamed protein product [Aspergillus oryzae RIB40]	411.137	44.1567	81.6867	67.48	↓	\	\	-3.21891	0.00945868	-2.33145	0.0904877	-2.60709	0.0642184
AO090003000685	atf1	XP_001819834.1 unnamed protein product [Aspergillus oryzae RIB40]	348.943	96.6367	103.86	108.383	↓	↓	↓	-1.85235	3.00817e-05	-1.74835	0.000210062	-1.68685	0.000322179
AO090011000879	gld1	XP_001826450.1 unnamed protein product [Aspergillus oryzae RIB40]	174.36	7.82333	10.4667	7.16	↓	↓	↓	-4.47814	0.000168087	-4.0582	0.00145179	-4.60597	0.000168276
MSTRG.6613	hog1	EIT78792.1 mitogen-activated protein kinase [Aspergillus oryzae 3.042]	836.883	177.69	217.083	219.573	↓	↓	↓	-2.23566	0.000100159	-1.94678	0.00131617	-1.93032	0.00187655
AO090206000016	pyp1	XP_023093721.1 unnamed protein product [Aspergillus oryzae RIB40]	78.22	36.18	41.6167	40.3533	↓	\	\	-1.11235	0.00553367	-0.910376	0.0262748	-0.95485	0.0257976
AO090020000466	hog1	XP_023092856.1 unnamed protein product [Aspergillus oryzae RIB40]	26.12	21.9267	33.29	26.6567	\	\	\	-0.252468	0.122089	0.349934	0.736517	0.0293415	0.68583
AO090038000313	ssk2	XP_023093089.1 unnamed protein product [Aspergillus oryzae RIB40]	28.99	33.26	39.9533	38.7833	\	\	\	0.198233	0.725177	0.462761	0.23418	0.419881	0.391174
AO090005001093	pbs2	XP_001818068.1 unnamed protein product [Aspergillus oryzae RIB40]	49.71	45.2967	47.7033	49.9867	\	\	\	-0.134131	0.14759	-0.059446	0.178066	0.00800722	0.419575
AO090701000021	tup1	XP_001822916.3 unnamed protein product [Aspergillus oryzae RIB40]	110.623	116.093	126.843	128.03	\	\	\	0.0696294	0.915433	0.197392	0.958781	0.210826	0.957559
AO090120000479	ptc1	XP_002381269.1 protein phosphatase 2C, putative [Aspergillus flavus NRRL3357]	58.72	68.55	64.2433	61.9367	\	\	\	0.223305	0.59849	0.129695	0.805463	0.0769418	0.598735
AO090701000763	sho1	XP_002378966.1 high osmolarity signaling protein Sho1, putative [Aspergillus flavus NRRL3357]	145.397	160.01	177.307	171.763	\	\	\	0.138168	0.906268	0.286253	0.74456	0.240428	0.908384
AO090701000592	opy2	XP_002378806.1 conserved hypothetical protein [Aspergillus flavus NRRL3357]	252.65	327.873	301.437	302.163	\	\	\	0.375998	0.0135022	0.254715	0.763833	0.258188	0.867488
AO090011000093	sln1	XP_023093349.1 unnamed protein product [Aspergillus oryzae RIB40]	181.787	200.497	201.967	193.577	\	\	\	0.141332	0.935424	0.151871	0.886899	0.0906587	0.744526
AO090003001078	cdc24	XP_001820178.1 unnamed protein product [Aspergillus oryzae RIB40]	64.8433	74.41	82.42	82.0933	\	\	\	0.198538	0.718947	0.346036	0.551177	0.340307	0.620207
AO090001000693	cdc42	XP_001819185.1 unnamed protein product [Aspergillus oryzae RIB40]	229.35	270.357	259.35	270.84	\	\	\	0.237313	0.411424	0.177349	0.961641	0.23989	0.874257
AO090003001194	ypd1	XP_002374139.1 phosphotransmitter protein Ypd1, putative [Aspergillus flavus NRRL3357]	88.3833	67.8167	77.9367	81.4667	\	\	\	-0.382134	0.0128943	-0.181472	0.098587	-0.117564	0.220709
AO090003000267	ste20	XP_002375063.1 serine/threonine kinase Ste20 [Aspergillus flavus NRRL3357]	78.5733	73.7867	78.6833	80.12	\	\	\	-0.0906796	0.351266	0.00201831	0.4381	0.0281227	0.546209
AO090009000674	cla4	XP_001817093.1 unnamed protein product [Aspergillus oryzae RIB40]	94.62	100.103	120.483	115.633	\	\	\	0.0812729	0.918477	0.348617	0.421139	0.28934	0.672498
AO090701000762	ssk1	XP_023092273.1 unnamed protein product [Aspergillus oryzae RIB40]	94.7567	110.597	116.833	118.693	\	\	\	0.223009	0.669858	0.302153	0.721158	0.32494	0.721539
AO090009000610	ste11	XP_001817042.3 unnamed protein product [Aspergillus oryzae RIB40]	24.8567	33.2167	35.73	36.5867	\	\	\	0.418274	0.216518	0.523503	0.248903	0.557685	0.206991
AO090102000104	ste50	XP_001822344.1 unnamed protein product [Aspergillus oryzae RIB40]	54	65.9233	77.6267	77.61	\	\	\	0.28783	0.272741	0.523593	0.191286	0.523283	0.0484972
Notes	These genes were recorded in the high osmolarity MAPK signaling pathwya of KEGG database (https://www.kegg.jp/pathway/aor04011), expect for the MSTRG.6613 gene, which was not annotated in the reference genome. We numbered it a gene ID by MSTRG.
	In RNA sequencing, genes with a (FDR)<0.05 and an log2(fc)≥1 were considered differentially expressed.
	Then, symbols of '\', '↑', and '↓' indicated results of no significant difference expression, up-regulated expression, and down-regulated exprssion, respectively.
