# Supplementary material for: Light-Regulated Gene Expression Patterns During Conidial Formation in Aspergillus oryzae
Source: Curr Issues Mol Biol. 2025 May 20;47(5):373. doi: 10.3390/cimb47050373 (PMC12110235; doi:10.3390/cimb47050373)
Supplement: Supplementary file 1 [file cimb-47-00373-s001.zip › Table S5_SRA accession number.xlsx]

## Sheet: Sheet1
SAR accession number	Sample name
SRR22560925	RED 1
SRR22560924	RED 2
SRR22560923	DARK 2
SRR22560922	DARK 3
SRR22560921	RED 3
SRR22560920	GREEN 1
SRR22560919	GREEN 2
SRR22560918	GREEN 3
SRR22560917	BLUE 1
SRR22560916	BLUE 2
SRR22560915	BLUE 3
SRR22560914	DARK 1
